# Supplementary material for: Bacteriophage LDT325 enhances Pseudomonas syringae tolerance by improving antioxidant defense in tea plant [Camellia sinensis (L.) O. Kuntze]
Source: Front Microbiol. 2025 Jan 7;15:1525040. doi: 10.3389/fmicb.2024.1525040 (PMC11756515; doi:10.3389/fmicb.2024.1525040)
Supplement: Supplementary Table S1 — Genomic annotation of Pseudomonas syringae phage vB_PsS_LDT325. [file Table_1.xlsx]

## Sheet: Sheet1
CDS	Strand	Start	Stop	Type	Name
1	-	11	283	hypothetical protein
2	-	280	669	hypothetical protein
3	-	713	1225	hypothetical protein
4	+	1359	1577	DNA replication / repair	helix-turn-helix transcriptional regulator
5	-	1592	3778	DNA replication / repair	primase/helicase
6	-	3835	4068	Other function	putative UvsX-like protein
7	-	4065	4250	DNA replication / repair	DNA-binding protein
8	+	5561	5911	hypothetical protein
9	+	5908	6111	hypothetical protein
10	+	6114	6485	hypothetical protein
11	+	6491	6925	hypothetical protein
12	+	7004	7285	Host lysis/interaction	lysin1
13	+	7287	7577	hypothetical protein
14	+	7555	8043	Host lysis/interaction	lysozyme
15	+	8228	8413	hypothetical protein
16	+	8410	8565	Other function	DUF2737 family protein
17	+	8562	8744	Other function	putative NinZ-like protein
18	+	8741	8890	hypothetical protein
19	+	8887	9111	Other function	NinH family protein
20	+	9111	9413	hypothetical protein
21	+	9410	9592	hypothetical protein
22	+	9813	10319	hypothetical protein
23	+	10309	11580	Phage structure	terminase large subunit
24	+	11593	13068	Other function	portal protein
25	-	13099	13776	hypothetical protein
26	+	13885	14958	Phage structure	head morphogenesis protein
27	+	14961	15419	Other function	neck whiskers protein
28	+	15737	16126	hypothetical protein
29	+	16317	17018	hypothetical protein
30	+	17022	18071	Phage structure	putative coat protein
31	+	18132	18419	Phage structure	head fiber protein
32	+	18431	18781	Phage structure	Hoc-like head decoration
33	+	18818	19006	Phage structure	head-tail joining protein
34	+	19010	19519	Phage structure	head-tail joining protein
35	+	19522	20127	Other function	neck protein
36	+	20127	20486	Phage structure	tail protein
37	+	20483	20878	Other function	HK97 gp10 family phage protein
38	+	20878	21297	hypothetical protein
39	+	21297	22466	Phage structure	putative tail protein
40	-	22495	23166	DNA replication / repair	putative DNA-binding protein
41	-	23280	23510	hypothetical protein
42	-	23520	24020	Nucleotide metabolism	HNH endonuclease
43	-	24036	25190	DNA replication / repair	winged helix-turn-helix domain-containing protein
44	-	25253	25432	Other function	superinfection immunity protein
45	+	25602	26018	Phage structure	phage tail assembly chaperone
46	+	26024	26383	hypothetical protein
47	+	26376	28709	Phage structure	tail length tape measure protein
48	+	28711	29211	hypothetical protein
49	+	29208	29723	Other function	DUF1833 family protein
50	+	29720	30085	hypothetical protein
51	+	30148	32634	Phage structure	tail protein
52	+	32647	34677	Other function	tailspike protein
53	-	34762	34923	hypothetical protein
54	-	34920	37388	DNA replication / repair	DNA helicase
55	-	37390	37581	hypothetical protein
56	-	37613	37900	Nucleotide metabolism	putative restriction endonuclease
57	-	37987	41085	hypothetical protein
58	-	41143	41769	DNA replication / repair	ssDNA-binding protein
59	-	41851	42027	hypothetical protein
60	-	42024	43451	Other function	DUF2800 domain-containing protein
61	-	43448	43780	hypothetical protein
